# Supplementary material for: Evolved differences in larval social behavior mediated by novel pheromones
Source: eLife. 2014 Dec 12;3:e04205. doi: 10.7554/eLife.04205 (PMC4270068; doi:10.7554/eLife.04205)
Supplement: Figure 5—source data 1. — Compound ID, Retention times, and the area under each peak from D. melanogaster, D. sechellia, and D. simulans larval residue extracts. DOI: http://dx.doi.org/10.7554/eLife.04205.014 [file elife04205s001.xlsx]

## Sheet: Sheet1
compound	retention time	SIM1	SIM2	SIM3	SIM4	SIM5	SIM6	SIM 7
C14:2	15.508	0	99788	116153	32657	11590	21382
(Z5)C14:1	15.643	109725	1631781	1548249	911480	267803	1234970	2091124
(Z7)C14:1	15.727	120232	1648321	1438057	746258	224177	994819	1932014
(Z9)C14:1	15.862	8898	383916	323563	304095	98033	172039	1527034
C14	16.071	1986468	11139271	9646693	6771976	3159854	7997081	25000174
C16:1	19.27	2389753	14147416	10259002	8248465	3932228	6709996	24901702
C16	19.632	5145269	16564759	13386317	9348721	5165646	11408004	36132734
C18:2	22.64	922028	7829874	5233723	3087686	2010657	2939658	7464246
C18:1	22.738	3827985	19481578	13860996	9119309	4714708	8296307	28477770
octadecanoic acid, methyl ester	23.183	1097139	3088013	2576111	1470460	891795	2359895	5334140
		MEL1	MEL2	MEL3	MEL4	MEL5	MEL6	MEL7
C14:2	15.508	4981	29837	52360	0	158377	13785
(Z5)C14:1	15.643	372351	743840	1309112	612945	2843164	941114	9831591
(Z7)C14:1	15.727	188004	568058	1278953	568392	2688859	948758	9893146
(Z9)C14:1	15.862	32060	85388	435589	158617	631292	291030	2441593
C14	16.071	1632828	2801317	9053243	2161367	12664531	6945026	28362679
C16:1	19.27	3346877	4744513	10505515	3970216	19389106	7374109	22556787
C16	19.632	3212063	3834776	10812652	2558336	17947461	8925884	31208088
C18:2	22.64	986738	1778264	2942773	1259053	6540420	2631966	7048862
C18:1	22.738	5470529	7128789	16187523	6776140	33326835	11682141	29886270
octadecanoic acid, methyl ester	23.183	681822	724696	1694747	599476	3216848	1555369	5015428
		SEC1	SEC2	SEC3	SEC4	SEC5	SEC6	SEC7	SEC 8
C14:2	15.508	138951	785585	1026437	322200	1026437	1021751	640617
(Z5)C14:1	15.643	778197	3808088	7204845	4275784	7204845	4993415	3088561	5701850
(Z7)C14:1	15.727	763174	3241960	5492075	2877123	5492075	3841980	2586534	4144691
(Z9)C14:1	15.862	270956	1165075	1954780	826405	1954780	1446573	871581	3182325
C14	16.071	7930614	20354424	29566715	21805112	29566715	23767643	20013739	34847513
C16:1	19.27	22958171	32431907	50556190	29408437	50556190	37935064	25957437	43518132
C16	19.632	17819434	22428995	32655521	24651028	32655521	24507071	22386793	36522961
C18:2	22.64	8356785	9905112	17775899	14608006	17775899	11948893	8730445	16034070
C18:1	22.738	26560535	29337876	50712711	29726541	50712711	34085423	26478316	45883888
octadecanoic acid, methyl ester	23.183	2057279	2269296	414327	3351263	3083935	2648581	2832278	6789255
